# Supplementary material for: Increasing Self-Efficacy for the Management of Patients with Type 2 Diabetes Through an Advanced Practice Education Program for Primary Care Professionals
Source: Nurs Rep. 2024 Dec 5;14(4):3830–46. doi: 10.3390/nursrep14040280 (PMC11676394; doi:10.3390/nursrep14040280)
Supplement: Supplementary file 1 [file nursrep-14-00280-s001.zip]

Archive with 1 entries (1 files):
- nursrep-3282724-supplementary.pdf
